# Supplementary material for: Synthesis and Characterization of Tungsten Suboxide WnO3n−1 Nanotiles
Source: Nanomaterials (Basel). 2021 Aug 2;11(8):1985. doi: 10.3390/nano11081985 (PMC8398204; doi:10.3390/nano11081985)
Supplement: Supplementary file 1 [file nanomaterials-11-01985-s001.zip]

Archive with 1 entries (1 files):
- nanomaterials-1309295-SI.pdf
